# Supplementary material for: Nano DNA Vaccine Encoding Toxoplasma gondii Histone Deacetylase SIR2 Enhanced Protective Immunity in Mice
Source: Pharmaceutics. 2021 Sep 29;13(10):1582. doi: 10.3390/pharmaceutics13101582 (PMC8538992; doi:10.3390/pharmaceutics13101582)
Supplement: Supplementary file 1 [file pharmaceutics-13-01582-s001.zip]

Archive with 1 entries (1 files):
- pharmaceutics-1366740-SI.pdf
